# Supplementary material for: Screening of rice drought-tolerant lines by introducing a new composite selection index and competitive with multivariate methods
Source: Sci Rep. 2022 Feb 9;12:2163. doi: 10.1038/s41598-022-06123-9 (PMC8828889; doi:10.1038/s41598-022-06123-9)
Supplement: Supplementary file 2 — Supplementary Information 2. [file 41598_2022_6123_MOESM2_ESM.xlsx]

## Sheet: Sheet1
									Genotype Code	YP	YS	MP	GMP	HM	STI			Genotype Code	CSI			YP	YS
									L1	3.16376	1.39844	2.2811	2.10341	1.93956	0.276143			L1	5.73775		MP	0.958029	0.786943
									L2	3.50775	1.99234	2.75005	2.6436	2.54128	0.436194			L2	7.27481		GMP	0.849233	0.919009
									L3	2.47548	0.301508	1.38849	0.863931	0.537545	0.046585			L3	2.47246		HM	0.719896	0.979376
									L4	4.80099	1.3607	3.08085	2.55592	2.12043	0.407737			L4	7.1036		STI	0.831118	0.906654
									L5	3.30233	0.782421	2.04238	1.60742	1.2651	0.161268			L5	4.4181
									L6	4.67936	1.47548	3.07742	2.6276	2.24354	0.430931			L6	7.28874
									L7	4.53704	1.57788	3.05746	2.67561	2.34145	0.446821			L7	7.41077
									L8	4.20128	1.6189	2.91009	2.60796	2.3372	0.424511			L8	7.19938
									L9	3.35537	1.28995	2.32266	2.08045	1.8635	0.270149			L9	5.68389
									L10	1.43773	0.82759	1.13266	1.0908	1.05049	0.0742644			L10	2.9097
									L11	5.06124	1.62362	3.34243	2.86662	2.45855	0.512895			L11	7.98518
									L12	4.48892	1.47661	2.98276	2.57457	2.22223	0.413709			L12	7.1262
									L13	2.87742	1.16882	2.02312	1.8339	1.66237	0.209912			L13	4.98133
									L14	3.86203	1.38177	2.6219	2.31007	2.03533	0.333071			L14	6.34864
									L15	5.17113	1.86903	3.52008	3.10886	2.74568	0.603239			L15	8.6768
									L16	3.97521	1.2024	2.5888	2.18627	1.84633	0.298329			L16	6.01954
									L17	4.05521	1.47825	2.76673	2.44839	2.16667	0.374151			L17	6.74458
									L18	3.80504	1.02256	2.4138	1.97253	1.61193	0.242849			L18	5.43053
									L19	4.72928	1.56966	3.14947	2.72458	2.35702	0.463327			L19	7.56192
									L20	4.05674	1.6669	2.86182	2.60042	2.36289	0.42206			L20	7.1703
									L21	3.43321	0.935267	2.18424	1.79192	1.47006	0.200412			L21	4.91314
									L22	3.4626	1.43101	2.4468	2.22599	2.0251	0.309266			L22	6.09215
									L23	4.23589	1.11072	2.67331	2.16908	1.75996	0.293655			L23	6.00062
									L24	2.98138	0.420117	1.70075	1.11916	0.736457	0.0781762			L24	3.167
									L25	1.48877	0.551272	1.02002	0.905935	0.804608	0.0512249			L25	2.41904
									L26	4.44619	1.90268	3.17443	2.90855	2.66494	0.528009			L26	8.06417
									L27	4.81513	1.12369	2.96941	2.32609	1.82215	0.337708			L27	6.48891
									L28	3.96088	1.45016	2.70552	2.39665	2.12304	0.358506			L28	6.59476
									L29	4.0606	1.66742	2.86401	2.60206	2.36407	0.422593			L29	7.17513
									L30	3.58762	1.4548	2.52121	2.28457	2.07014	0.325759			L30	6.26147
									L31	5.15108	1.94137	3.54623	3.1623	2.81994	0.624158			L31	8.82814
									L32	4.36204	2.55466	3.45835	3.33819	3.22221	0.695521			L32	9.31076
									L33	5.80137	2.65776	4.22956	3.92666	3.64544	0.962351			L33	11.0953
									L34	2.79318	0.959771	1.87648	1.63732	1.42864	0.167323			L34	4.444
									L35	4.80803	1.9584	3.38321	3.06855	2.78316	0.587699			L35	8.54009
									L36	2.55735	0.542412	1.54988	1.17777	0.894996	0.0865778			L36	3.22918
									L37	3.90633	0.983606	2.44497	1.96018	1.57151	0.239816			L37	5.40982
									L38	3.93759	1.14093	2.53926	2.11955	1.76922	0.280398			L38	5.83623
									L39	3.23648	0.858552	2.04752	1.66694	1.3571	0.173431			L39	4.56394
									L40	3.13623	1.78655	2.46139	2.36707	2.27637	0.349712			L40	6.47825
									L41	3.88048	1.05591	2.46819	2.02421	1.66009	0.25574			L41	5.57579
									L42	3.52486	1.23943	2.38215	2.09017	1.83398	0.272679			L42	5.7215
									L43	4.49429	1.68824	3.09127	2.75453	2.45448	0.473569			L43	7.62932
									L44	3.10414	1.22412	2.16413	1.94932	1.75582	0.237166			L44	5.30948
									L45	4.39	2.10558	3.24779	3.04031	2.84609	0.576932			L45	8.44109
									L46	3.68406	1.59992	2.64199	2.4278	2.23097	0.367886			L46	6.66673
									L47	3.84721	1.4989	2.67305	2.40137	2.1573	0.35992			L47	6.60096
									L48	4.05112	1.53515	2.79314	2.49381	2.22656	0.388163			L48	6.87083
									L49	2.39135	0.293971	1.34266	0.838444	0.523578	0.0438769			L49	2.39571
									L50	3.86995	1.23771	2.55383	2.18858	1.87556	0.298959			L50	6.01646
									L51	3.99344	1.46369	2.72857	2.41768	2.14221	0.364825			L51	6.65525
									L52	5.288	1.20149	3.24475	2.52061	1.95808	0.396551			L52	7.06774
									L53	6.68358	1.88845	4.28602	3.55269	2.94483	0.787774			L53	10.067
									L54	4.65729	1.38136	3.01932	2.53641	2.13074	0.401538			L54	7.03605
									L55	3.28214	0.789629	2.03589	1.60987	1.273	0.161759			L55	4.42173
									L56	3.88676	1.00121	2.44399	1.97268	1.59226	0.242885			L56	5.44032
									L57	6.05738	1.78484	3.92111	3.28808	2.75724	0.674794			L57	9.25714
									L58	4.20601	1.84494	3.02547	2.78564	2.56483	0.484327			L58	7.70252
									L59	5.77545	2.11459	3.94502	3.49467	3.09573	0.762255			L59	9.82425
									L60	4.81448	0.7817	2.79809	1.93997	1.34502	0.234897			L60	5.50333
									L61	1.75873	0.874494	1.31661	1.24016	1.16815	0.0959936			L61	3.32108
									L62	2.54838	1.60661	2.07749	2.02343	1.97077	0.255542			L62	5.49801
									L63	3.56742	1.67317	2.62029	2.44313	2.27795	0.372548			L63	6.70533
									L64	5.42666	0.883312	3.15499	2.18939	1.51932	0.299181			L64	6.23919
									L65	2.51658	0.47285	1.49472	1.09086	0.796115	0.0742715			L65	3.00951
									L66	4.08504	1.67728	2.88116	2.61759	2.37813	0.427652			L66	7.22016
									L67	2.98088	0.878587	1.92973	1.61832	1.35716	0.163462			L67	4.40958
									L68	3.66154	2.00164	2.83159	2.70723	2.58833	0.457444			L68	7.46065
									L69	4.25958	1.75072	3.00515	2.73081	2.48152	0.465447			L69	7.54912
									L70	4.45352	1.77017	3.11184	2.80775	2.53338	0.492046			L70	7.77742
									L71	3.0864	1.43318	2.25979	2.10318	1.95742	0.276083			L71	5.73408
									L72	3.46952	1.40676	2.43814	2.20925	2.00185	0.304633			L72	6.04602
									L73	3.86848	1.52237	2.69542	2.42678	2.18491	0.367576			L73	6.67304
									L74	4.12583	1.71461	2.92022	2.65974	2.42249	0.441534			L74	7.34125
									L75	4.72942	1.60165	3.16553	2.75225	2.39292	0.472784			L75	7.63911
									L76	5.13835	1.72201	3.43018	2.97461	2.57955	0.552266			L76	8.29424
									L77	4.98227	1.68892	3.3356	2.9008	2.52268	0.525199			L77	8.07462
									L78	4.06298	1.24145	2.65221	2.24588	1.9018	0.314818			L78	6.18902
									L79	4.01914	1.32655	2.67285	2.30903	1.99473	0.332771			L79	6.35741
									L80	5.99331	1.6516	3.82246	3.1462	2.58958	0.617815			L80	8.85366
									L81	2.65985	0.811154	1.7355	1.46886	1.24318	0.134663			L81	3.98611
									L82	4.88015	1.02709	2.95362	2.23883	1.69702	0.312844			L82	6.27006
									L84	4.71596	1.6125	3.16423	2.75762	2.40326	0.474631			L84	7.65311
									L85	5.56965	1.79505	3.68235	3.16193	2.71506	0.624009			L85	8.85732
									L86	4.85199	1.78657	3.31928	2.94422	2.61153	0.541037			L86	8.18802
									L87	2.71779	1.5298	2.12379	2.03904	1.95766	0.2595			L87	5.54451
									L88	4.03896	1.07781	2.55839	2.08644	1.70156	0.271707			L88	5.75861
									L89	4.33765	1.41676	2.8772	2.47899	2.13589	0.383563			L89	6.85005
									L90	6.44848	2.77486	4.61167	4.23008	3.88007	1.11683			L90	12.0306
									L91	2.70263	0.824425	1.76353	1.49269	1.26344	0.139067			L91	4.05267
									L92	2.98466	1.10454	2.0446	1.81568	1.61238	0.205761			L92	4.93788
									L93	3.62875	1.46149	2.54512	2.30291	2.08375	0.33101			L93	6.31467
									L94	3.81087	1.70731	2.75909	2.55076	2.35815	0.406093			L94	7.01886
									L95	3.65708	1.21632	2.4367	2.10907	1.82549	0.277632			L95	5.7829
									L96	4.57596	0.768702	2.67233	1.87551	1.31629	0.219547			L96	5.29888
									L97	3.79444	1.66356	2.729	2.51243	2.31304	0.39398			L97	6.90987
									L98	3.90165	0.985154	2.4434	1.96054	1.5731	0.239905			L98	5.4102
									L99	4.2121	0.734565	2.47333	1.75899	1.25097	0.193115			L99	4.94378
									L100	4.43262	1.59445	3.01354	2.6585	2.34529	0.441124			L100	7.35563
									L101	3.37146	1.95023	2.66084	2.5642	2.47107	0.410385			L101	7.0447
									L102	4.74748	1.20618	2.97683	2.39297	1.92363	0.357406			L102	6.65784
									L103	3.12334	0.970871	2.0471	1.74137	1.48129	0.189264			L103	4.74866
									L104	4.64615	1.47096	3.05855	2.61425	2.23449	0.426562			L104	7.24899
									L105	4.23306	1.76895	3.00101	2.73644	2.49519	0.467368			L105	7.56377
									L106	4.0764	1.61422	2.84531	2.56519	2.31265	0.410703			L106	7.0722
									L107	3.2526	0.696077	1.97434	1.50468	1.14674	0.141311			L107	4.15
									L108	4.44344	2.09591	3.26967	3.05173	2.84831	0.58127			L108	8.47592
									L109	5.698	2.59101	4.1445	3.84234	3.5622	0.921465			L109	10.8403
									L110	4.40043	1.71768	3.05905	2.74927	2.47087	0.471762			L110	7.60891
									L111	4.03369	1.03992	2.53681	2.0481	1.65355	0.261813			L111	5.65649
									L112	4.47864	1.63973	3.05918	2.70993	2.40056	0.458358			L112	7.50287
									L113	4.27719	1.17989	2.72854	2.24647	1.84957	0.314984			L113	6.21191
									L114	3.68621	1.59525	2.64073	2.42496	2.22682	0.367026			L114	6.65885
									L115	2.82796	1.25465	2.04131	1.88364	1.73815	0.221454			L115	5.11559
									L116	4.90444	1.74518	3.32481	2.9256	2.57432	0.534217			L116	8.13885
									L117	3.28121	1.15688	2.21904	1.94832	1.71063	0.236924			L117	5.31791
									L118	4.75446	2.00331	3.37888	3.0862	2.81887	0.594478			L118	8.58815
									L119	5.37544	1.60555	3.4905	2.93778	2.47259	0.538674			L119	8.21161
									L121	3.05246	1.06852	2.06049	1.80599	1.58293	0.203572			L121	4.91625
									L122	2.26424	1.38932	1.82678	1.77363	1.72202	0.196342			L122	4.79563
									L123	2.16341	1.21415	1.68878	1.62071	1.55538	0.163945			L123	4.3703
									L124	4.51342	2.29784	3.40563	3.22042	3.04528	0.64731			L124	8.96843
									L125	4.07393	1.16503	2.61948	2.17859	1.81191	0.296236			L125	6.00845
									L126	3.34292	1.53446	2.43869	2.26485	2.10341	0.320161			L126	6.19544
									L127	3.68942	1.14648	2.41795	2.05666	1.74936	0.264005			L127	5.64367
									L128	2.92514	0.987971	1.95655	1.69999	1.47706	0.180376			L128	4.62175
									L129	3.6937	1.32268	2.50819	2.21034	1.94785	0.304933			L129	6.06249
									L130	4.62229	1.64554	3.13392	2.75793	2.42705	0.474737			L130	7.64724
									L131	2.85913	0.97714	1.91813	1.67146	1.4565	0.174372			L131	4.54032
									L132	2.01026	1.08311	1.54669	1.47558	1.40774	0.135898			L132	3.9682
									L133	4.92494	1.53024	3.22759	2.74524	2.33498	0.47038			L133	7.63574
									L134	3.41262	2.17295	2.79279	2.72313	2.65522	0.462834			L134	7.50236
									L135	3.85234	1.40191	2.62713	2.32393	2.05572	0.33708			L135	6.38627
									L136	3.79226	1.96698	2.87962	2.73117	2.59037	0.465569			L136	7.53251
									L137	2.79233	0.905506	1.84892	1.59012	1.36754	0.157814			L137	4.31805
									L138	5.12638	1.59067	3.35852	2.85558	2.42796	0.508953			L138	7.96005
									L139	4.37333	1.74509	3.05921	2.76258	2.49471	0.476341			L139	7.64506
									L140	4.01879	1.30458	2.66169	2.28972	1.96974	0.327231			L140	6.30457
									L141	4.12014	1.23246	2.6763	2.25342	1.89736	0.316937			L141	6.21478
									L142	4.63693	1.19112	2.91402	2.35013	1.89536	0.344724			L142	6.53014
									L143	5.21954	1.38562	3.30258	2.6893	2.1899	0.451403			L143	7.51195
									L144	4.76155	2.14187	3.45171	3.19353	2.95466	0.636545			L144	8.8985
									L145	4.22146	1.45453	2.83799	2.47795	2.16358	0.383241			L145	6.83816
									L146	5.04606	1.4804	3.26323	2.73316	2.2892	0.466249			L146	7.61367
									L147	5.28818	1.54493	3.41656	2.8583	2.39126	0.509922			L147	7.98275
									L148	4.8651	1.58225	3.22368	2.77449	2.3879	0.480456			L148	7.7119
									L149	3.79563	1.56199	2.67881	2.4349	2.2132	0.370041			L149	6.69191
									L150	4.49463	1.80886	3.15174	2.85134	2.57957	0.50744			L150	7.90338
									L151	5.55906	1.35417	3.45662	2.74371	2.17783	0.469853			L151	7.70023
									L152	2.5804	1.05202	1.81621	1.64762	1.49467	0.169433			L152	4.45845
									L153	3.16398	1.2033	2.18364	1.95121	1.74352	0.237627			L153	5.31813
									L154	2.9026	1.05535	1.97898	1.75022	1.5479	0.191193			L154	4.75532
									D	3.591	1.22525	2.40813	2.09759	1.8271	0.275042			D	5.74692
									IR28	4.38796	1.04216	2.71506	2.13845	1.68429	0.285861			IR28	5.93891
									N	4.81601	1.1517	2.98385	2.35512	1.85887	0.346724			N	6.5662
									S	3.25833	1.8339	2.54611	2.44447	2.34689	0.373533			S	6.70122
									SH	3.87749	1.79229	2.83489	2.63621	2.45145	0.434427			SH	7.26443
